# Supplementary material for: Methods for analysing wildlife DNA methylation data
Source: Conserv Physiol. 2026 Feb 25;14(1):coaf091. doi: 10.1093/conphys/coaf091 (PMC12935468; doi:10.1093/conphys/coaf091)
Supplement: Web_Material_coaf091 [file web_material_coaf091.zip]

Archive with 1 entries (1 files):
- Photopoulou et al_SuppMat.pdf
